# Supplementary material for: Feedback, fairness, and validity: effects of disclosing and reusing multiple-choice questions in medical schools
Source: Med Educ Online. 2022 Nov 9;28(1):2143298. doi: 10.1080/10872981.2022.2143298 (PMC9662023; doi:10.1080/10872981.2022.2143298)
Supplement: Supplemental Material [file ZMEO_A_2143298_SM8544.xlsx]

## Sheet: Tabelle1
Analysed parameter		Fall 2017	Spring 2018	Fall 2018	Spring 2019	Fall 2019	ANOVA	Bonferroni post hoc tests
Mean grade of passed students (SD)		2.64 (0.76)	2.58 (0.79)	2.55 (0.78)	2.41 (0.80)	2.56 (0.77)	F(4, 22,124) = 53.89, P < .001, ηp2 = 0.010	Significant differences between all subgroups spring 2018, fall 2018, and fall 2019
Pass rate (SD)		93.9 % (0.24)	93.8 % (0.24)	94.2 % (0.23)	94.9 % (0.22)	93.9 % (0.24)	F(4, 23,501) = 1.73, P = .141	—
Mean difficulty coefficient (SD)		0.70 (0.23)	0.73 (0.21)	0.74 (0.21)	0.76 (0.21)	0.75 (0.21)	F(4, 10,143) = 27.03, P < .001, ηp2 = 0.011	Significant differences between all subgroups except between fall 2018, spring 2019, and fall 2019 and between spring 2018 and fall 2018
	New items	0.66 (0.23)	0.65 (0.23)	0.67 (0.22)	0.66 (0.24)	0.64 (0.24)	F(4, 2,481) = 1.01, P = .403	—
	Reused, not disclosed items	0.71 (0.23)	0.73 (0.21)	0.72 (0.21)	0.73 (0.21)	0.70 (0.21)	F(4, 5,117) = 4.51, P = .001, ηp2 = 0.004	Significant differences only between fall 2017 and spring 2018 and between spring 2018 and fall 2019
	Reused, disclosed items	—	0.82 (0.17)	0.84 (0.15)	0.84 (0.15)	0.83 (0.16)	F(3, 2,536) = 2.22, P = .084	—
Mean discrimination coefficient (SD)		0.21 (0.18)	0.21 (0.17)	0.22 (0.16)	0.23 (0.18)	0.23 (0.18)	F(4, 9,734) = 4.25, P = .002, ηp2 = 0.002	Significant differences only between fall 2017 and spring 2019 and between fall 2017 and fall 2019
